# Supplementary material for: An Early Th1 Response Is a Key Factor for a Favorable COVID-19 Evolution
Source: Biomedicines. 2022 Jan 27;10(2):296. doi: 10.3390/biomedicines10020296 (PMC8869678; doi:10.3390/biomedicines10020296)
Supplement: Supplementary file 1 [file biomedicines-10-00296-s001.zip]

Archive with 1 entries (1 files):
- biomedicines-1531923-supplementary.pdf
